# Supplementary material for: Synthesis of High-Performance Aqueous Fluorescent Nanodispersions for Textile Printing—A Study of Influence of Moles Ratio on Fastness Properties
Source: Molecules. 2021 Nov 23;26(23):7075. doi: 10.3390/molecules26237075 (PMC8658936; doi:10.3390/molecules26237075)
Supplement: Supplementary file 1 [file molecules-26-07075-s001.zip]

Archive with 1 entries (1 files):
- molecules-1464502-supplementary.pdf
